# Supplementary material for: Underwater fiber laser removal of synthetically cultured Caulobacter crescentus biofilms on aluminium using response surface methodology
Source: Sci Rep. 2025 Jul 15;15:25512. doi: 10.1038/s41598-025-11455-3 (PMC12263999; doi:10.1038/s41598-025-11455-3)
Supplement: Supplementary file 1 — Supplementary Material 1 [file 41598_2025_11455_MOESM1_ESM.xlsx]

## Sheet: Supplementary Table 1
Supplementary Table 1 Complete dataset on biofilm removal depth
Experiment sequence	Section	Laser power (%)	Laser speed (mm/s)	Laser repetition loop	Biofilm height (± 0.001 mm)	Post-removal height (± 0.001 mm)	Difference (± 0.002 mm)	Average biofilm removal depth (mm)	Removal %	Average biofilm removal depth (%)
1	Top	80	10	3	0.4	0.3	0.1	0.116667	25	26.9092
1	Middle	80	10	3	0.475	0.35	0.125		26.3158
1	Bottom	80	10	3	0.425	0.3	0.125		29.4118
2	Top	80	5	1	0.4	0.125	0.275	0.316667	68.75	72.9683
2	Middle	80	5	1	0.475	0.125	0.35		73.6842
2	Bottom	80	5	1	0.425	0.1	0.325		76.4706
3	Top	80	5	5	0.4	0.125	0.275	0.333333	68.75	76.6834
3	Middle	80	5	5	0.475	0.1	0.375		78.9474
3	Bottom	80	5	5	0.425	0.075	0.35		82.3529
4	Top	80	15	1	0.4	0.05	0.35	0.391667	87.5	90.3638
4	Middle	80	15	1	0.475	0.05	0.425		89.4737
4	Bottom	80	15	1	0.425	0.025	0.4		94.1176
5	Top	80	15	5	0.4	0.1	0.3	0.308333	75	71.3364
5	Middle	80	15	5	0.475	0.15	0.325		68.4211
5	Bottom	80	15	5	0.425	0.125	0.3		70.5882
6	Top	70	10	1	0.525	0.3	0.225	0.183333	42.8571	38.3598
6	Middle	70	10	1	0.45	0.3	0.15		33.3333
6	Bottom	70	10	1	0.45	0.275	0.175		38.8889
7	Top	80	10	3	0.525	0.125	0.4	0.358333	76.1905	75.3968
7	Middle	80	10	3	0.45	0.1	0.35		77.7778
7	Bottom	80	10	3	0.45	0.125	0.325		72.2222
8	Top	70	10	5	0.525	0.05	0.475	0.441667	90.4762	93.1217
8	Middle	70	10	5	0.45	0.025	0.425		94.4444
8	Bottom	70	10	5	0.45	0.025	0.425		94.4444
9	Top	90	10	1	0.525	0.025	0.5	0.45	95.2381	94.709
9	Middle	90	10	1	0.45	0.05	0.4		88.8889
9	Bottom	90	10	1	0.45	0	0.45		100
10	Top	80	10	3	0.525	0.1	0.425	0.383333	80.9524	80.6878
10	Middle	80	10	3	0.45	0.075	0.375		83.3333
10	Bottom	80	10	3	0.45	0.1	0.35		77.7778
11	Top	90	10	5	0.4	0.275	0.125	0.125	31.25	30.4167
11	Middle	90	10	5	0.45	0.3	0.15		33.3333
11	Bottom	90	10	5	0.375	0.275	0.1		26.6667
12	Top	70	5	3	0.4	0.15	0.25	0.266667	62.5	64.9074
12	Middle	70	5	3	0.45	0.125	0.325		72.2222
12	Bottom	70	5	3	0.375	0.15	0.225		60
13	Top	70	15	3	0.4	0.1	0.3	0.316667	75	77.2222
13	Middle	70	15	3	0.45	0.075	0.375		83.3333
13	Bottom	70	15	3	0.375	0.1	0.275		73.3333
14	Top	90	5	3	0.4	0.05	0.35	0.366667	87.5	89.537
14	Middle	90	5	3	0.45	0.025	0.425		94.4444
14	Bottom	90	5	3	0.375	0.05	0.325		86.6667
15	Top	90	15	3	0.4	0.15	0.25	0.258333	62.5	63.0556
15	Middle	90	15	3	0.45	0.15	0.3		66.6667
15	Bottom	90	15	3	0.375	0.15	0.225		60
