# Supplementary material for: Underwater fiber laser removal of synthetically cultured Caulobacter crescentus biofilms on aluminium using response surface methodology
Source: Sci Rep. 2025 Jul 15;15:25512. doi: 10.1038/s41598-025-11455-3 (PMC12263999; doi:10.1038/s41598-025-11455-3)
Supplement: Supplementary file 2 — Supplementary Material 2 [file 41598_2025_11455_MOESM2_ESM.xlsx]

## Sheet: Supplementary Table 2
Supplementary Table 2 Complete dataset on biofilm removal width
Experiment sequence	Section	Laser power (%)	Laser speed (mm/s)	Laser repetition loop	Width (µm)	Average biofilm removal width (µm)
1	Top	80	10	3	685.98	692
1	Middle	80	10	3	692
1	Bottom	80	10	3	698.02
2	Top	80	5	1	607.76	573.657
2	Middle	80	5	1	565.63
2	Bottom	80	5	1	547.58
3	Top	80	5	5	866.5	820.37
3	Middle	80	5	5	782.26
3	Bottom	80	5	5	812.35
4	Top	80	15	1	487.4	495.43
4	Middle	80	15	1	469.36
4	Bottom	80	15	1	529.53
5	Top	80	15	5	559.62	593.717
5	Middle	80	15	5	583.69
5	Bottom	80	15	5	637.84
6	Top	70	10	1	439.27	423.22
6	Middle	70	10	1	427.23
6	Bottom	70	10	1	403.16
7	Top	80	10	3	637.84	619.79
7	Middle	80	10	3	601.74
7	Bottom	80	10	3	619.79
8	Top	70	10	5	613.77	633.83
8	Middle	70	10	5	643.86
8	Bottom	70	10	5	643.86
9	Top	90	10	1	601.74	597.723
9	Middle	90	10	1	559.61
9	Bottom	90	10	1	631.82
10	Top	80	10	3	535.55	583.683
10	Middle	80	10	3	583.68
10	Bottom	80	10	3	631.82
11	Top	90	10	5	1016.94	930.687
11	Middle	90	10	5	908.62
11	Bottom	90	10	5	866.5
12	Top	70	5	3	938.71	824.38
12	Middle	70	5	3	776.24
12	Bottom	70	5	3	758.19
13	Top	70	15	3	505.46	497.437
13	Middle	70	15	3	499.44
13	Bottom	70	15	3	487.41
14	Top	90	5	3	1570.53	1315.8
14	Middle	90	5	3	1227.54
14	Bottom	90	5	3	1149.32
15	Top	90	15	3	776.24	798.303
15	Middle	90	15	3	812.34
15	Bottom	90	15	3	806.33
